# Supplementary material for: Point-of-Care Lateral Flow Detection of Viable Escherichia coli O157:H7 Using an Improved Propidium Monoazide-Recombinase Polymerase Amplification Method
Source: Foods. 2022 Oct 14;11(20):3207. doi: 10.3390/foods11203207 (PMC9602316; doi:10.3390/foods11203207)
Supplement: Supplementary file 1 [file foods-11-03207-s001.zip]

Archive with 1 entries (1 files):
- foods-1950625-Supplementary Document.pdf
